# Supplementary material for: A comparison of viral strategies and model systems to target norepinephrine neurons in the locus coeruleus reveals high variability in transgene expression patterns
Source: PLoS Biol. 2025 Jul 7;23(7):e3003228. doi: 10.1371/journal.pbio.3003228 (PMC12233902; doi:10.1371/journal.pbio.3003228)
Supplement: S1 Data — (XLSX) [file pbio.3003228.s001.xlsx]

## Sheet: 1D
	DBH-cre	NET-cre	TH-cre	PRSx8
mouse 1	79.8673	81.6291	75.5274	83.3333
mouse 2	81.8182	85.4545	46.7909	82.7519
mouse 3	70.1389	64.3494	37.291	67.0436
mouse 4	74.7331	74.4526	14.1975	86.0215
mouse 5	78.4768	83.7383	30.3901	88.6792
mouse 6	52.5151	74.8201	16.8103	85.8998
mouse 7	55.7312	91.8868	11.9522	53.8462
mean	70.4687	79.4758	33.2799	78.2251

## Sheet: 1E
	DBH-cre	NET-cre	TH-cre	PRSx8
mouse 1	77.4487	63.2964	58.9905	61.5385
mouse 2	84.1849	57.2261	59.4164	62.5194
mouse 3	91.2442	83.683	54.6763	74.5211
mouse 4	84.7458	92	42.0732	68.7135
mouse 5	91.1877	79.2976	44.2136	66.087
mouse 6	83.2237	66.223	32.0611	62.7479
mouse 7	63.5294	57.9976	30.5085	60.3687
mean	82.2235	71.3891	45.9914	65.2137

## Sheet: 1F
	DBH-cre	NET-cre	TH-cre	PRSx8
mouse 1	-0.0031	0.1097	0.048	0.0306
mouse 2	0.0277	0.1382	-0.0593	0.0525
mouse 3	0.0087	0.0137	-0.0853	0.0321
mouse 4	0.0186	-0.0209	-0.0702	0.1066
mouse 5	-0.027	0.0709	-0.0818	0.0901
mouse 6	0.042	0.0926	-0.3358	0.073
mouse 7	0.0619	0.1301	-0.2613	0.0552
mean	0.0184	0.0763286	-0.120814	0.0628714

## Sheet: 3C
	hSyn-DIO-eGFP	CAG-DIO-eGFP
mouse 1	75.7194	79.8673
mouse 2	81.6532	81.8182
mouse 3	77.0171	70.1389
mouse 4	82.1586	74.7331
mouse 5	80.3191	78.4768
mouse 6	81.9805	52.5151
mouse 7	70.5882	55.7312
mean	78.4909	70.4687

## Sheet: 3D
	hSyn-DIO-eGFP	CAG-DIO-eGFP
mouse 1	91.358	77.4487
mouse 2	87.5527	84.1849
mouse 3	88.1402	91.2442
mouse 4	87.7273	84.7458
mouse 5	76.0766	91.1877
mouse 6	62.6974	83.2237
mouse 7	90.9449	63.5294
mean	83.4996	82.2235

## Sheet: 3G
		Threshold
		0.1	0.2	0.3	0.4	0.5	0.6	0.7	0.8	0.9
rAAV2/2	hemisphere 1	1.8493	1.0839	0.6245	0.3936	0.2193	0.1261	0.0763	0.0399	0.0167
	hemisphere 2	1.7381	1.165	0.8331	0.5834	0.352	0.2337	0.1368	0.0756	0.0203
	hemisphere 3	2.8277	1.6725	1.203	0.9419	0.7347	0.5322	0.3389	0.1786	0.0177
	hemisphere 4	3.4461	2.1875	1.5444	1.1814	0.8772	0.6137	0.3949	0.2478	0.0434
	hemisphere 5	1.8734	1.1451	0.6779	0.4056	0.2475	0.1628	0.0924	0.0296	0.0099
	hemisphere 6	2.8877	1.7722	1.174	0.7924	0.4859	0.2637	0.1441	0.0503	0.0126
rAAV2/9	hemisphere 1	4.4789	2.8442	2.0287	1.2612	0.6692	0.3505	0.1906	0.1063	0.0411
	hemisphere 2	4.0709	2.3234	1.5989	1.0434	0.6669	0.4268	0.2097	0.1038	0.0329
	hemisphere 3	4.7022	2.7607	2.0918	1.7567	1.5085	1.1702	0.7517	0.3175	0.0665
	hemisphere 4	4.7947	2.6794	1.8663	1.3918	1.0911	0.8478	0.5234	0.129	0.0124
	hemisphere 5	3.9098	2.6252	1.7942	1.1477	0.6167	0.3374	0.2251	0.1502	0.0771
	hemisphere 6	3.8638	2.5657	1.8993	1.5624	1.2348	0.8738	0.4804	0.1466	0.0136

## Sheet: 3J
		Threshold
		0.1	0.2	0.3	0.4	0.5	0.6	0.7	0.8	0.9
rAAV2/9 - 50 nl	hemisphere 1	1.9449	1.2688	0.8788	0.6315	0.4782	0.3141	0.1618	0.0773	0.0182
	hemisphere 2	2.0175	1.0126	0.3877	0.269	0.1883	0.1083	0.0587	0.0244	0.0072
	hemisphere 3	1.2744	0.6526	0.3652	0.1833	0.1136	0.0799	0.0541	0.0335	0.0159
	hemisphere 4	5.8824	2.2146	1.1036	0.7096	0.4463	0.2671	0.1493	0.0737	0.0078
	hemisphere 5	2.256	1.6876	1.4294	1.1528	0.8982	0.6373	0.4201	0.1848	0.0174
	hemisphere 6	1.8759	1.0377	0.5988	0.3466	0.2121	0.1289	0.0748	0.0405	0.016
rAAV2/9 - 100 nl	hemisphere 1	2.6979	1.7608	1.2498	0.8759	0.6051	0.3908	0.215	0.0514	0.0132
	hemisphere 2	2.516	1.5396	1.1628	0.7783	0.5063	0.3504	0.2076	0.0998	0.0401
	hemisphere 3	0.8699	0.5114	0.3544	0.2712	0.2105	0.1608	0.1172	0.0786	0.0427
	hemisphere 4	2.7592	1.4458	0.9945	0.728	0.5443	0.3583	0.2108	0.1133	0.0341
	hemisphere 5	3.4907	2.1816	1.7514	1.4973	1.2732	1.0234	0.6878	0.3459	0.0681
	hemisphere 6	2.4844	1.6863	1.1514	0.6908	0.4349	0.2312	0.1117	0.04	0.0118
rAAV2/9 - 300 nl	hemisphere 1	4.4789	2.8442	2.0287	1.2612	0.6692	0.3505	0.1906	0.1063	0.0411
	hemisphere 2	4.0709	2.3234	1.5989	1.0434	0.6669	0.4268	0.2097	0.1038	0.0329
	hemisphere 3	4.7022	2.7607	2.0918	1.7567	1.5085	1.1702	0.7517	0.3175	0.0665
	hemisphere 4	4.7947	2.6794	1.8663	1.3918	1.0911	0.8478	0.5234	0.129	0.0124
	hemisphere 5	3.9098	2.6252	1.7942	1.1477	0.6167	0.3374	0.2251	0.1502	0.0771
	hemisphere 6	3.8638	2.5657	1.8993	1.5624	1.2348	0.8738	0.4804	0.1466	0.0136

## Sheet: 5A
	DBH				NET				TH
	cre positive		wildtype		cre positive		wildtype		cre positive		wildtype
	female	male	female	male	female	male	female	male	female	male	female	male
mouse 1	16.5294	9.30302	8.63305	19.7293	6.44312	7.23309	17.6694	8.36305	17.9494	5.61981	21.026	10.6496
mouse 2	3.57655	6.66978	18.1761	9.19636	17.6261	7.9664	14.1529	5.60315	23.1459	10.783	8.38639	14.5228
mouse 3	16.7228	12.6596	9.83634	10.1063	4.23986	7.30642	11.6496	13.2829	10.4897	13.0429	10.8163	4.9665
mouse 4	11.6296	6.53645	12.5762	20.8926	15.4862	14.1129	11.8163	8.95303	13.9329	5.46315	7.38642	15.1095
mouse 5	11.7363	12.4696	7.1131	8.9697	11.7663	10.3297	9.23667	13.9795	16.2395	9.853	13.0229	10.103
mouse 6	7.28309	12.2196	11.4163	15.1828	15.1128	9.75301	10.6163	11.3496	29.359	6.06313	3.1199	5.37982
mouse 7	13.7295	15.2595	7.20643	12.3029	7.47642	12.0529	9.32302	5.32982	4.49985	6.0098	6.85977	10.5896
mouse 8	16.1395	14.6228	15.3428	16.4395	12.4029	14.0995	9.71301	7.57641	22.0393	16.6928	10.4697	10.3697
mean	12.1683	11.2175	11.2875	14.1024	11.3192	10.3567	11.7721	9.30468	17.2069	9.19095	10.1359	10.2113
standard deviation	4.41773	3.13936	3.68796	4.38775	4.49398	2.64893	2.70336	3.0692	7.28949	3.88331	4.97596	3.42426
mean pooled sexes	11.6929		12.695		10.838		10.5384		13.1989		10.1736
standard deviation pooled sexes	3.8616		4.29041		3.71994		3.14423		7.08325		4.27133

## Sheet: 5B
	DBH				NET				TH
	cre positive		wildtype		cre positive		wildtype		cre positive		wildtype
	female	male	female	male	female	male	female	male	female	male	female	male
mouse 1	68.01	48.53	37.62	13.06	22.37	44.71	12.67	16.11	18.85	31.18	23.39	37.15
mouse 2	38.18	32.66	29.99	44.32	25.17	38.35	28.93	41.84	71.29	33.99	98.19	60.97
mouse 3	81.07	38.27	46.44	16.85	30.95	38.89	15.9	31.58	32.37	32.99	22.42	36.74
mouse 4	31.39	27.81	41.42	31.68	34.47	7.65	57.13	23	35.99	40.18	38.98	53.4
mouse 5	42.49	48.63	34.22	17.77	30.85	37.72	40.28	35.75	30.09	49.88	30.49	33.66
mouse 6	29.55	45.91	38.01	36.02	15.87	46.05	22.06	32.04	30.54	38.22	43.1	79.59
mouse 7	24.95	37.39	43.39	60.13	16.05	14.23	31.35	25.59	46.26	33.52	41.97	26.96
mouse 8	38.9	11.25	19.25	15.84	24.22	55.77	41.82	21.37	34.72	36.14	13.38	15.68
mean	44.3175	36.3062	36.2925	29.4587	24.9938	35.4213	31.2675	28.41	37.5138	37.0125	38.99	43.0187
standard deviation	18.516	11.7891	8.05305	15.6507	6.42572	15.246	13.8461	7.87034	14.6031	5.58297	24.4348	19.1514
mean pooled sexes	40.3119		32.8756		30.2075		29.8388		37.2631		41.0044
standard deviation pooled sexes	16.0299		12.9063		12.8081		11.3521		11.0577		22.0448

## Sheet: 5C
	DBH				NET				TH
	cre positive		wildtype		cre positive		wildtype		cre positive		wildtype
	female	male	female	male	female	male	female	male	female	male	female	male
mouse 1	54.1667	60	66.6667	60	76	64	66.6667	54.1667	58.3333	91.6667	83.3333	68
mouse 2	66.6667	60	50	76	68	68	45.8333	84	75	62.5	68	68
mouse 3	72	60	56	84	80	84	52	92	50	60	54.1667	66.6667
mouse 4	40	68	64	68	56	56	88	76	60	72	80	68
mouse 5	68	72	68	60	80	88	56	68	58.3333	64	66.6667	54.1667
mouse 6	60	64	64	76	68	88	60	56	66.6667	75	76	72
mouse 7	72	64	64	52	56	72	60	64	60	68	79.1667	52
mouse 8	56	60	72	72	64	76	60	52	68	84	70.8333	52
mean	61.1042	63.5	63.0833	68.5	68.5	74.5	61.0625	68.2708	62.0417	72.1458	72.2708	62.6042
standard deviation	10.2269	4.21307	6.52293	9.88686	9.04157	10.943	11.7266	13.7057	7.12086	10.3311	8.82505	7.812
mean pooled sexes	62.3021		65.7917		71.5		64.6667		67.0938		67.4375
standard deviation pooled sexes	7.91233		8.80252		10.4762		13.2541		10.2099		9.63408

[truncated: 23 more sheets: 5D, S2, S6D, S7E, S10A, S10B, S10C, S10D, S10E, S11A, S11B, S11C, S11D, S11E, S11F, S12A, S13A, S13B, S14A, S14B …]
