# Supplementary material for: A comparison of viral strategies and model systems to target norepinephrine neurons in the locus coeruleus reveals high variability in transgene expression patterns
Source: PLoS Biol. 2025 Jul 7;23(7):e3003228. doi: 10.1371/journal.pbio.3003228 (PMC12233902; doi:10.1371/journal.pbio.3003228)
Supplement: S1 Material — (ZIP) [file pbio.3003228.s002.zip]

Archive with 1 entries (1 files):
- S2_CellPoseModel_Wissing_Eschholz_et_al
